# Supplementary material for: The Evolutionary Landscape of SARS-CoV-2 Variant B.1.1.519 and Its Clinical Impact in Mexico City
Source: Viruses. 2021 Oct 29;13(11):2182. doi: 10.3390/v13112182 (PMC8617872; doi:10.3390/v13112182)
Supplement: Supplementary file 1 [file viruses-13-02182-s001.zip]

Archive with 1 entries (1 files):
- viruses-1426612-supplementary.pdf
